# Supplementary material for: Transcriptional Regulation of GDF15 by EGR1 Promotes Head and Neck Cancer Progression through a Positive Feedback Loop
Source: Int J Mol Sci. 2021 Oct 15;22(20):11151. doi: 10.3390/ijms222011151 (PMC8538541; doi:10.3390/ijms222011151)
Supplement: Supplementary file 1 [file ijms-22-11151-s001.zip]

Archive with 2 entries (2 files):
- Revised supplementary figure-YANLI JIN docx.pdf
- Revised supplementary table-YANLI JINdocx.pdf
